# Supplementary material for: Transcriptomic Analysis of Blood Collagen-Induced Arthritis Mice Exposed to 0.1 THz Reveals Inhibition of Genes and Pathways Involved in Rheumatoid Arthritis
Source: Int J Mol Sci. 2024 Nov 28;25(23):12812. doi: 10.3390/ijms252312812 (PMC11640783; doi:10.3390/ijms252312812)
Supplement: Supplementary file 1 [file ijms-25-12812-s001.zip]

Archive with 1 entries (1 files):
- ijms-3283865-supplementary.pdf
